# Supplementary material for: Antiretroviral APOBEC3 cytidine deaminases alter HIV-1 provirus integration site profiles
Source: Nat Commun. 2023 Jan 10;14:16. doi: 10.1038/s41467-022-35379-y (PMC9832166; doi:10.1038/s41467-022-35379-y)
Supplement: Supplementary file 8 — Supplementary Data File 6 [file 41467_2022_35379_MOESM8_ESM.xlsx]

## Sheet: # of hotspots
Effect of APOBEC3 expression on the number of integration hotspots
	No APOBEC control	A3G	A3G_CD	A3G94	A3G127	A3F	A3F_CD
# of sites	518	361	682	655	608	318	427
	No APOBEC control	A3G	A3G_CD	A3G94	A3G127	A3F	A3F_CD
# of hotspots	22	5	14	22	24	3	8
	No APOBEC control	A3G	A3G_CD	A3G94	A3G127	A3F	A3F_CD
# of hotspots / # of sites	0.042471	0.0138504	0.0205279	0.0335878	0.0394737	0.00943396	0.0187354
