# Supplementary material for: Antiretroviral APOBEC3 cytidine deaminases alter HIV-1 provirus integration site profiles
Source: Nat Commun. 2023 Jan 10;14:16. doi: 10.1038/s41467-022-35379-y (PMC9832166; doi:10.1038/s41467-022-35379-y)
Supplement: Supplementary file 11 — Supplementary Data File 9 [file 41467_2022_35379_MOESM11_ESM.xlsx]

## Sheet: Patient-Geno-LTR-AG
Integration site distribution in and near common genomic DNA and non-B DNA features of A3G-mutated LTRs in vivo.
Features	LTR-AG	LTR-GG	LTR-AG-total	LTR-GG-total	x%	r%	fold	x_diff	r_diff	Table1	fisher (two-sided)	sig_rank
CpG_Islands_Bin0	0	0	25	23	0	0	nan	25	23	[[0, 25], [0, 23]]	1
Bin1_1-499	0	0	25	23	0	0	nan	25	23	[[0, 25], [0, 23]]	1
Bin2_500-4999	0	2	25	23	0	8.69565	0	25	21	[[0, 25], [2, 21]]	0.224291
Bin3_5000-49999	1	5	25	23	4	21.7391	0.18	24	18	[[1, 24], [5, 18]]	0.091209
Bin4_50000-499999	24	15	25	23	96	65.2174	1.47	1	8	[[24, 1], [15, 8]]	0.00901434	**
DHS_Bin0	1	6	25	23	4	26.087	0.15	24	17	[[1, 24], [6, 17]]	0.0441338	*
Bin1_1-499	1	9	25	23	4	39.1304	0.1	24	14	[[1, 24], [9, 14]]	0.00379814	**
Bin2_500-4999	23	7	25	23	92	30.4348	3.02	2	16	[[23, 2], [7, 16]]	1.38801e-05	****
Bin3_5000-49999	0	1	25	23	0	4.34783	0	25	22	[[0, 25], [1, 22]]	0.479167
Bin4_50000-499999	0	0	25	23	0	0	nan	25	23	[[0, 25], [0, 23]]	1
Endogenous_retroviruses_Bin0	0	0	25	23	0	0	nan	25	23	[[0, 25], [0, 23]]	1
Bin1_1-499	0	7	25	23	0	30.4348	0	25	16	[[0, 25], [7, 16]]	0.00332962	**
Bin2_500-4999	25	14	25	23	100	60.8696	1.64	0	9	[[25, 0], [14, 9]]	0.000487262	***
Bin3_5000-49999	0	2	25	23	0	8.69565	0	25	21	[[0, 25], [2, 21]]	0.224291
Bin4_50000-499999	0	0	25	23	0	0	nan	25	23	[[0, 25], [0, 23]]	1
LADs_Bin0	24	10	25	23	96	43.4783	2.21	1	13	[[24, 1], [10, 13]]	7.02359e-05	****
Bin1_1-499	0	0	25	23	0	0	nan	25	23	[[0, 25], [0, 23]]	1
Bin2_500-4999	0	0	25	23	0	0	nan	25	23	[[0, 25], [0, 23]]	1
Bin3_5000-49999	0	0	25	23	0	0	nan	25	23	[[0, 25], [0, 23]]	1
Bin4_50000-499999	0	5	25	23	0	21.7391	0	25	18	[[0, 25], [5, 18]]	0.0196513	*
Long_interspersed_nuclear_elements_Bin0	9	5	25	23	36	21.7391	1.66	16	18	[[9, 16], [5, 18]]	0.349264
Bin1_1-499	16	3	25	23	64	13.0435	4.91	9	20	[[16, 9], [3, 20]]	0.00038971	***
Bin2_500-4999	0	13	25	23	0	56.5217	0	25	10	[[0, 25], [13, 10]]	5.93001e-06	****
Bin3_5000-49999	0	2	25	23	0	8.69565	0	25	21	[[0, 25], [2, 21]]	0.224291
Bin4_50000-499999	0	0	25	23	0	0	nan	25	23	[[0, 25], [0, 23]]	1
Low_complexity_repeats_Bin0	0	0	25	23	0	0	nan	25	23	[[0, 25], [0, 23]]	1
Bin1_1-499	0	1	25	23	0	4.34783	0	25	22	[[0, 25], [1, 22]]	0.479167
Bin2_500-4999	24	14	25	23	96	60.8696	1.58	1	9	[[24, 1], [14, 9]]	0.00379814	**
Bin3_5000-49999	1	7	25	23	4	30.4348	0.13	24	16	[[1, 24], [7, 16]]	0.0204077	*
Bin4_50000-499999	0	1	25	23	0	4.34783	0	25	22	[[0, 25], [1, 22]]	0.479167
Oncogenes_Bin0	0	0	25	23	0	0	nan	25	23	[[0, 25], [0, 23]]	1
Bin1_1-499	0	0	25	23	0	0	nan	25	23	[[0, 25], [0, 23]]	1
Bin2_500-4999	0	0	25	23	0	0	nan	25	23	[[0, 25], [0, 23]]	1
Bin3_5000-49999	0	0	25	23	0	0	nan	25	23	[[0, 25], [0, 23]]	1
Bin4_50000-499999	0	3	25	23	0	13.0435	0	25	20	[[0, 25], [3, 20]]	0.102394
RefSeq_genes_Bin0	0	12	25	23	0	52.1739	0	25	11	[[0, 25], [12, 11]]	1.94073e-05	****
Bin1_1-499	0	0	25	23	0	0	nan	25	23	[[0, 25], [0, 23]]	1
Bin2_500-4999	1	0	25	23	4	0	inf	24	23	[[1, 24], [0, 23]]	1
Bin3_5000-49999	24	5	25	23	96	21.7391	4.42	1	18	[[24, 1], [5, 18]]	8.89961e-08	****
Bin4_50000-499999	0	6	25	23	0	26.087	0	25	17	[[0, 25], [6, 17]]	0.00822613	**
Satellite_DNA_Bin0	0	0	25	23	0	0	nan	25	23	[[0, 25], [0, 23]]	1
Bin1_1-499	0	0	25	23	0	0	nan	25	23	[[0, 25], [0, 23]]	1
Bin2_500-4999	0	0	25	23	0	0	nan	25	23	[[0, 25], [0, 23]]	1
Bin3_5000-49999	0	0	25	23	0	0	nan	25	23	[[0, 25], [0, 23]]	1
Bin4_50000-499999	0	3	25	23	0	13.0435	0	25	20	[[0, 25], [3, 20]]	0.102394
Simple_repeats_Bin0	0	1	25	23	0	4.34783	0	25	22	[[0, 25], [1, 22]]	0.479167
Bin1_1-499	24	2	25	23	96	8.69565	11.04	1	21	[[24, 1], [2, 21]]	3.15786e-10	****
Bin2_500-4999	1	16	25	23	4	69.5652	0.06	24	7	[[1, 24], [16, 7]]	1.7226e-06	****
Bin3_5000-49999	0	4	25	23	0	17.3913	0	25	19	[[0, 25], [4, 19]]	0.0455083	*
Bin4_50000-499999	0	0	25	23	0	0	nan	25	23	[[0, 25], [0, 23]]	1
Short_interspersed_nuclear_elements_Bin0	1	2	25	23	4	8.69565	0.46	24	21	[[1, 24], [2, 21]]	0.601064
Bin1_1-499	0	8	25	23	0	34.7826	0	25	15	[[0, 25], [8, 15]]	0.00129936	**
Bin2_500-4999	24	12	25	23	96	52.1739	1.84	1	11	[[24, 1], [12, 11]]	0.000579233	***
Bin3_5000-49999	0	1	25	23	0	4.34783	0	25	22	[[0, 25], [1, 22]]	0.479167
Bin4_50000-499999	0	0	25	23	0	0	nan	25	23	[[0, 25], [0, 23]]	1
Transcription_start_sites_Bin0	0	0	25	23	0	0	nan	25	23	[[0, 25], [0, 23]]	1
Bin1_1-499	0	0	25	23	0	0	nan	25	23	[[0, 25], [0, 23]]	1
Bin2_500-4999	0	3	25	23	0	13.0435	0	25	20	[[0, 25], [3, 20]]	0.102394
Bin3_5000-49999	23	10	25	23	92	43.4783	2.12	2	13	[[23, 2], [10, 13]]	0.000429842	***
Bin4_50000-499999	2	9	25	23	8	39.1304	0.2	23	14	[[2, 23], [9, 14]]	0.0157002	*
UCSC_genes_Bin0	0	12	25	23	0	52.1739	0	25	11	[[0, 25], [12, 11]]	1.94073e-05	****
Bin1_1-499	0	0	25	23	0	0	nan	25	23	[[0, 25], [0, 23]]	1
Bin2_500-4999	0	1	25	23	0	4.34783	0	25	22	[[0, 25], [1, 22]]	0.479167
Bin3_5000-49999	23	3	25	23	92	13.0435	7.05	2	20	[[23, 2], [3, 20]]	3.03406e-08	****
Bin4_50000-499999	2	6	25	23	8	26.087	0.31	23	17	[[2, 23], [6, 17]]	0.129962

## Sheet: Patient-nonB-LTR-AG
Features	LTR-AG	LTR-GG	LTR-AG-total	LTR-GG-total	x%	r%	fold	x_diff	r_diff	Table1	fisher (two-sided)	sig_rank
A_Phased_motifs_Bin0	0	0	25	23	0	0	nan	25	23	[[0, 25], [0, 23]]	1
Bin1_1-99	0	1	25	23	0	4.34783	0	25	22	[[0, 25], [1, 22]]	0.479167
Bin2_100-199	0	0	25	23	0	0	nan	25	23	[[0, 25], [0, 23]]	1
Bin3_200-299	0	0	25	23	0	0	nan	25	23	[[0, 25], [0, 23]]	1
Bin4_300-399	0	1	25	23	0	4.34783	0	25	22	[[0, 25], [1, 22]]	0.479167
Bin5_400-499	0	0	25	23	0	0	nan	25	23	[[0, 25], [0, 23]]	1
Cruciform_motifs_Bin0	0	0	25	23	0	0	nan	25	23	[[0, 25], [0, 23]]	1
Bin1_1-99	0	0	25	23	0	0	nan	25	23	[[0, 25], [0, 23]]	1
Bin2_100-199	0	0	25	23	0	0	nan	25	23	[[0, 25], [0, 23]]	1
Bin3_200-299	0	0	25	23	0	0	nan	25	23	[[0, 25], [0, 23]]	1
Bin4_300-399	0	0	25	23	0	0	nan	25	23	[[0, 25], [0, 23]]	1
Bin5_400-499	0	0	25	23	0	0	nan	25	23	[[0, 25], [0, 23]]	1
Direct_repeats_Bin0	0	1	25	23	0	4.34783	0	25	22	[[0, 25], [1, 22]]	0.479167
Bin1_1-99	0	2	25	23	0	8.69565	0	25	21	[[0, 25], [2, 21]]	0.224291
Bin2_100-199	0	0	25	23	0	0	nan	25	23	[[0, 25], [0, 23]]	1
Bin3_200-299	0	0	25	23	0	0	nan	25	23	[[0, 25], [0, 23]]	1
Bin4_300-399	8	3	25	23	32	13.0435	2.45	17	20	[[8, 17], [3, 20]]	0.173259
Bin5_400-499	10	1	25	23	40	4.34783	9.2	15	22	[[10, 15], [1, 22]]	0.00485026	**
G-quadruplex-forming_repeats_Bin0	0	0	25	23	0	0	nan	25	23	[[0, 25], [0, 23]]	1
Bin1_1-99	0	0	25	23	0	0	nan	25	23	[[0, 25], [0, 23]]	1
Bin2_100-199	0	1	25	23	0	4.34783	0	25	22	[[0, 25], [1, 22]]	0.479167
Bin3_200-299	0	1	25	23	0	4.34783	0	25	22	[[0, 25], [1, 22]]	0.479167
Bin4_300-399	0	0	25	23	0	0	nan	25	23	[[0, 25], [0, 23]]	1
Bin5_400-499	0	0	25	23	0	0	nan	25	23	[[0, 25], [0, 23]]	1
Inverted_repeats_Bin0	0	1	25	23	0	4.34783	0	25	22	[[0, 25], [1, 22]]	0.479167
Bin1_1-99	15	9	25	23	60	39.1304	1.53	10	14	[[15, 10], [9, 14]]	0.247648
Bin2_100-199	9	5	25	23	36	21.7391	1.66	16	18	[[9, 16], [5, 18]]	0.349264
Bin3_200-299	1	5	25	23	4	21.7391	0.18	24	18	[[1, 24], [5, 18]]	0.091209
Bin4_300-399	0	1	25	23	0	4.34783	0	25	22	[[0, 25], [1, 22]]	0.479167
Bin5_400-499	0	0	25	23	0	0	nan	25	23	[[0, 25], [0, 23]]	1
Mirror_repeats_Bin0	0	0	25	23	0	0	nan	25	23	[[0, 25], [0, 23]]	1
Bin1_1-99	0	2	25	23	0	8.69565	0	25	21	[[0, 25], [2, 21]]	0.224291
Bin2_100-199	0	0	25	23	0	0	nan	25	23	[[0, 25], [0, 23]]	1
Bin3_200-299	17	2	25	23	68	8.69565	7.82	8	21	[[17, 8], [2, 21]]	2.73791e-05	****
Bin4_300-399	5	2	25	23	20	8.69565	2.3	20	21	[[5, 20], [2, 21]]	0.41912
Bin5_400-499	2	2	25	23	8	8.69565	0.92	23	21	[[2, 23], [2, 21]]	1
Short_Tandem_repeats_Bin0	0	1	25	23	0	4.34783	0	25	22	[[0, 25], [1, 22]]	0.479167
Bin1_1-99	1	2	25	23	4	8.69565	0.46	24	21	[[1, 24], [2, 21]]	0.601064
Bin2_100-199	0	5	25	23	0	21.7391	0	25	18	[[0, 25], [5, 18]]	0.0196513	*
Bin3_200-299	0	1	25	23	0	4.34783	0	25	22	[[0, 25], [1, 22]]	0.479167
Bin4_300-399	1	2	25	23	4	8.69565	0.46	24	21	[[1, 24], [2, 21]]	0.601064
Bin5_400-499	0	1	25	23	0	4.34783	0	25	22	[[0, 25], [1, 22]]	0.479167
Slipped_motifs_Bin0	0	0	25	23	0	0	nan	25	23	[[0, 25], [0, 23]]	1
Bin1_1-99	0	1	25	23	0	4.34783	0	25	22	[[0, 25], [1, 22]]	0.479167
Bin2_100-199	0	0	25	23	0	0	nan	25	23	[[0, 25], [0, 23]]	1
Bin3_200-299	0	0	25	23	0	0	nan	25	23	[[0, 25], [0, 23]]	1
Bin4_300-399	7	3	25	23	28	13.0435	2.15	18	20	[[7, 18], [3, 20]]	0.291672
Bin5_400-499	10	0	25	23	40	0	inf	15	23	[[10, 15], [0, 23]]	0.00067467	***
Triplex_motifs_Bin0	0	0	25	23	0	0	nan	25	23	[[0, 25], [0, 23]]	1
Bin1_1-99	0	0	25	23	0	0	nan	25	23	[[0, 25], [0, 23]]	1
Bin2_100-199	0	0	25	23	0	0	nan	25	23	[[0, 25], [0, 23]]	1
Bin3_200-299	0	0	25	23	0	0	nan	25	23	[[0, 25], [0, 23]]	1
Bin4_300-399	0	0	25	23	0	0	nan	25	23	[[0, 25], [0, 23]]	1
Bin5_400-499	0	0	25	23	0	0	nan	25	23	[[0, 25], [0, 23]]	1
Z-DNA_motifs_Bin0	0	0	25	23	0	0	nan	25	23	[[0, 25], [0, 23]]	1
Bin1_1-99	1	3	25	23	4	13.0435	0.31	24	20	[[1, 24], [3, 20]]	0.338061
Bin2_100-199	0	0	25	23	0	0	nan	25	23	[[0, 25], [0, 23]]	1
Bin3_200-299	0	1	25	23	0	4.34783	0	25	22	[[0, 25], [1, 22]]	0.479167
Bin4_300-399	0	0	25	23	0	0	nan	25	23	[[0, 25], [0, 23]]	1
Bin5_400-499	0	1	25	23	0	4.34783	0	25	22	[[0, 25], [1, 22]]	0.479167
