# Supplementary material for: Antiretroviral APOBEC3 cytidine deaminases alter HIV-1 provirus integration site profiles
Source: Nat Commun. 2023 Jan 10;14:16. doi: 10.1038/s41467-022-35379-y (PMC9832166; doi:10.1038/s41467-022-35379-y)
Supplement: Supplementary file 13 — Source Data [file 41467_2022_35379_MOESM13_ESM.xlsx]

## Sheet: Fig 1a
Fig 1a	100ng Co-Transfection
Anti-p24
								Comparative 1: HIV+A3G-W94A-100ng
								Comparative 2: HIV+A3G-W127A-100ng
								* the contrast was darkened on the lanes containing the molecular weight markers to enhance visualization of the fainter bands
Anti-FLAG
								* the contrast was darkened on the lanes containing the molecular weight markers to enhance visualization of the fainter bands
Anti-Tubulin
								* the contrast was darkened on the lanes containing the molecular weight markers to enhance visualization of the fainter bands

## Sheet: Fig 1b
Fig 1b		Infection (%)
Virus	100ng APOBEC	500ng p24CA		100ng p24 CA		20ng p24 CA
NL4-3-ΔEnv/ΔVif/eGFP	pcDNA	65.1	53.4	34.5	15.4	6.35	4.68
NL4-3-ΔEnv/ΔVif/eGFP	A3F	6.27	3.74	2.25	0.6	0.31	0.41
NL4-3-ΔEnv/ΔVif/eGFP	A3F E251A	42.7	24.8	12.6	3.83	1.3	1.17
NL4-3-ΔEnv/ΔVif/eGFP	A3G	0.54	0.41	0.31	0.2	0.1	0.099
NL4-3-ΔEnv/ΔVif/eGFP	A3G E259A	27.5	34	8.5	7.79	1.55	1.38
NL4-3-ΔEnv/ΔVif/eGFP	A3G W94A	50.5	44.7	12.9	12.2	1.92	2.65
NL4-3-ΔEnv/ΔVif/eGFP	A3G W127A	51.6	36	11.4	11.8	0.91	4.39

## Sheet: Fig 1c
Fig 1c	500ng p24				100ng p24				20ng p24
pcDNA	100	100	100	100	47.2061	38.5893	47.8942	44.2263	10.5387	15.5339	13.1823	16.453
A3F	27.8616	23.4975	26.6965	32.4368	10.0988	5.86653	9.36794	5.55195	2.60752	2.84257	2.00751	3.18285
A3F E251A	65.5922	49.253	73.8444	67.7848	22.0808	10.5908	22.2541	14.3294	5.35905	4.904	5.21673	6.39536
A3G	38.5188	40.6369	42.6412	32.7455	14.3852	14.2207	9.88782	8.55765	2.67514	3.18627	1.94346	2.89522
A3G E259A	54.5101	54.7941	49.5055	62.8872	22.2738	17.3101	21.7949	19.6518	6.813	4.99197	9.07095	4.76238
A3G W94A	148.133	100.216	141.139	96.6765	34.9426	28.6899	40.0141	31.6937	9.3803	8.86146	10.6257	11.6169
A3G W127A	142.343	66.4466	126.776	81.1749	39.0449	35.0301	43.4852	37.1283	9.41334	12.7928	9.42199	12.8719

## Sheet: Fig 1d
Fig 1d	* the contrast was darkened on the lanes containing the molecular weight markers to enhance visualization of the fainter bands					Input cell lysate						Input cell lysate								Input cell lysate
						WB: anti-IN						WB: anti-p24CA								WB: anti-tubulin
Input cell lysate
WB: anti-Flag blot
Co-IP							Co-IP							Co-IP
WB: anti-Flag							WB: anti-p24CA							WB: anti-IN

## Sheet: Fig 2a
See Supplementary Data File 1

## Sheet: Fig 2b
See Supplementary Data File 2

## Sheet: Fig 2c
See Supplementary Data File 2

## Sheet: Fig 2d
Fig 2d		No A3	A3F-WT	A3F-E251A
	A3F-WT_30ng	74.3185	73.9212	78.9981
	A3F-WT_100ng	75.4826	67.6101	65.1054
	A3F-WT_250ng	74.7764	62.5926	65.9509

## Sheet: Fig 2e
Fig 2e		No A3	A3G-WT	A3G-E259A
	A3G-WT_30ng	74.3185	72.2815	79.7599
	A3G-WT_100ng	75.4826	67.867	71.7009
	A3G-WT_250ng	74.7764	60.1064	65.6642

## Sheet: Fig 2f
Fig 2f		No A3	A3F-WT	A3F-E251A
	A3F-WT_30ng	13.3429	12.3827	11.946
	A3F-WT_100ng	11.583	34.2767	16.3934
	A3F-WT_250ng	16.6368	39.2593	23.0061

[truncated: 38 more sheets: Fig 2g, Fig 3a, Fig 3b, Fig 3c, Fig 4a, Fig 4b, Fig 4c, Fig 4d, Fig 4e, Fig 4f, Fig 5a, Fig 5b, Fig 6a, Fig 6b, Fig 6c, Fig 7a, Fig 7b, Fig 7c, Fig 8a, Fig 8b …]
